# Supplementary material for: IL-21 and anti-α4β7 dual therapy during ART promotes immunological and microbiome responses in SIV-infected macaques
Source: JCI Insight. 2025 Feb 4;10(6):e184491. doi: 10.1172/jci.insight.184491 (PMC11949015; doi:10.1172/jci.insight.184491)
Supplement: Supporting data values [file jciinsight-10-184491-s300.xlsx]

## Sheet: Figure 2 (ang Fig S4)
	Control								IL-21 + anti-a4b7
	14C002	RFm12	14C141	13C081	RCr11	14C122	RIl13	14C289	14_134	11_32	14C066	14_13	RFd12	RHy13	13M257	RWn12
Day 0	1	1	1	1	1	1	1	1	1	1	1	1	1	1	1	1
	1800000	2100000	25000000	1900000	1100000	110000	3100000	840000	270000	2600000	3600000	1300000	5100000	1100000	1200000	2100000
	170000000	21000000	44000000	25000000	9600000	15000000	23000000	43000000	5000000	36000000	29000000	78000000	49000000	76000000	51000000	15000000
	3700000	580000	14000000	1200000	1300000	640000	460000	4600000	520000	7800000	13000000	5600000	4600000	1700000	4700000	120000
	1100000	430000	1100000	147766	280000	2300000	540000	150000	110000	2100000	11000000	9900000	4800000	5200000	8000000	4300000
Day 42	2800000	800000	7900000	14000000	2100000	670000	110000	24000000	190000	1500000	11000000	430000	6100000	1300000	6800000	14000
	2100	2200	15586	353	981	157	12056	2811	25	2800	17000		10373	3697	2652	25
	340	300	1804	25	903	719	863	985	25	240	1700	1524	518	678	2307	558
	25	25	490	25	303	692	652	693	25	352	810	1154	25	301	399	118
	25	25	25	25	260	25	649	524	25	3679	451	1011	25	25	25	518
	25	25	25	30	30	30	30	30	25	864	679	193	126	213	124	30
	30	30	30	25	25	25	25	25	30	30	30	25	25	25	25	25
	25	25	25	25	25	25	25	25	25	25	25	25	25	25	25	25
	25	25	25	25	25	25	25	25	25	25	25	25	25	25	25	25
	25	25	25	25	25	25	25	25	25	25	25	25	25	25	25	25
	25	25	25	25	25	25	25	25	25	25	25	25	25	25	25	25
	25	25	25	25	25	25	25	25	25	25	25	25	25	25	25	25
	25	25	25	25	25	25	25	25	25	25	25	25	25	25	25	25
	25	25	25	25	25	25	25	25	25	25	25	25	25	25	25	25
	7.5	7.5	7.5	7.5	7.5	7.5	7.5	7.5	7.5	7.5	7.5	15	7.5	7.5	15	7.5
	15	7.5	25	7.5	25	7.5	15	7.5	15	7.5	65	7.5	25	25	40	7.5
	7.5	7.5		7.5	15	7.5	25	7.5	7.5	40	7.5	15	40	7.5	40	7.5
	65	7.5		15	7.5	7.5	7.5	7.5	7.5	7.5	7.5	25	15	25	65	7.5
	15	7.5		7.5	7.5	7.5	7.5	7.5	7.5	7.5	7.5	65	65	40	40	7.5
505 (D0 ATI)	7.5	7.5	40	7.5	7.5	7.5	7.5	7.5	7.5	7.5	15	290	40	15	15	7.5
	7.5	40	25	7.5	25	7.5	7.5	7.5	7.5	25	290	1300	65	7.5	40	7.5
	7.5	470	220	11000	7.5	7.5	15	7.5	25	65	22000	1700	2100	40	1500	25
	13000	35000	8200	550000	7300	7.5	7100	40	67000	130000	1000000	1038	47000	12000	53000	400
	250000	140000	64000	2600000	73000	900	44000	29000	830000	3100000	6200000	2900	150000	97000	170000	1000
	230000	150000	410000	140000	130000	3300	110000	450000	140000	2200000	990000	660000	500000	230000	600000	1300
	8100	180000	72000	44000	34000	4800	45000	450000	97000	70000	310000	14000000	100000	360000	910000	8800
	52000	950000	420000	50000	78000	4000	19000	230000	1700	1800000	130000	1700000	440000	240000	66000	230000
	150000	1300000	730000	46000	79000	470	2400	380000	680	230000	47000	1600000	280000	68000	46000	15000
	410000	1200000	350000	53000	38000	140	1900	400000	400	240000	24000	1300000	220000	45000	30000	40
	560000	860000	900000	54000	24000	320	2700	240000	470	29000	62000	1100000	230000	36000	23000	540
	2500000	1000000	630000	100000	17000	7300	15000	160000	1700	54000	78000	5700000	200000	25000	23000	540
	5900000	4100000	720000	50000	20000	65	12000	130000	22000	41000	68000	2800000	180000	30000	40000	830
	11000000	7800000	1400000	210000	14000	610	41000	130000	40	13000	180000	5600000	170000	36000	53000	1200
640 (D135 ATI)	14000000	5800000	1000000	340000	12000	1800	47000	120000	830	21000	310000	5300000	220000	17000	23000	40

## Sheet: Figure 3
	CD4 Cell Counts											CD8 Cell Counts
	d441pi Control	d441pi a4b7	d466pi Control	d466pi a4b7	d490pi Control	d490pi a4b7	d505pi control	d505pi a4b7	d518pi control	d518pi a4b7		d441pi Control	d441pi a4b7	d466pi Control	d466pi a4b7	d490pi Control	d490pi a4b7	d505pi control	d505pi a4b7	d518pi control	d518pi a4b7
RFm12	1022		738		797		1086		679			516		458		685		1004		310
14C002	222		218		222		394		326			119		240		193		313		195
14C141	827		2000				630		690			593		1052				389		593
RCr11	688		392		423		491		488			542		226		255		366		317
RI113	965		623		717		1018		461			727		376		496		811		321
13C081	761		1021		764		928		618			424		666		560		693		388
14C122	713		707		566		604		1042			440		430		334		394		750
14C289	910		626		545		467		587			466		304		348		266		375
11_32		124		252		278		160		441			72		133		133		114		195
14C066		1205		1262		1718		1547		1202			267		241		407		571		229
14_134		598		1218		960		1098		1465			226		497		336		553		563
14_13*		493*		642*		849*		823*		1253*			135*		194*		271*		175*		247*
RFd12		367		683		522		916		1238			387		598		456		810		1214
RHy13		490		1047		1564		570		659			207		519		806		291		321
RWn12		942		1834		625		1294		1614			366		983		340		643		886
13M257		813		2311		2786		1365		1526			238		1344		910		434		694

## Sheet: Figure 4
	CD4+ Total Memory												CD4+ TCMs												CD4+ TEMs
	d441pi Control	d441pi a4b7	d466pi Control	d466pi a4b7	d490pi Control	d490pi a4b7	d505pi control	d505pi a4b7	d518pi control	d518pi a4b7			d441pi Control	d441pi a4b7	d466pi Control	d466pi a4b7	d490pi Control	d490pi a4b7	d505pi control	d505pi a4b7	d518pi control	d518pi a4b7			d441pi Control	d441pi a4b7	d466pi Control	d466pi a4b7	d490pi Control	d490pi a4b7	d505pi control	d505pi a4b7	d518pi control	d518pi a4b7
RFm12	40		42		36.6		42.2		40.7				32		33.5		27.2		30.3		31.4				7.59		8.3		8.48		11.4		6.96
14C002	67.5		75.1		71.6		76		75.2				35.6		44.4		42.1		27.7		31.9				24.5		29.9		28.8		48.2		35.1
14C141	61.2		30.7				69.2		65.4				30.8		22.8				41		28.5				28		7.68				27.5		31
11_32		68.4		75.6		82.8		75.7		85.8				45.8		53.7		50.6		50.8		24.4				19.2		20.6		30.7		23.5		52
14C066		36		43.5		45.1		58.3		54.1				27.7		33.2		34.3		43.8		43.4				7.75		9.8		9.6		13.8		8.14
14_134		43.8		52.9		56.8		48.3		44				31.3		45.9		46.1		38.4		34.1				11.5		6.63		10.1		9.3		6.41
RCr11	53.5		61.7		59.7		60.6		62.8				39.2		52.6		49.1		48		52.9				14		8.83		10.4		12.3		9.43
RI113	42.9		49.6		51		44.8		53.6				26.1		37.2		39.8		30.6		41.8				16.1		12.1		10.9		13.9		11.8
13C081	52.3		61.4		57.3		59.7		61.1				32.9		41.5		38.8		31		35.4				18.8		19.4		18.1		28.2		25.5
14C122	41.6		47.4		46.1		46.4		43				29.9		33.8		32.2		30.8		25.3				11.7		13.6		13.7		15.3		17.6
14C289	32.8		36.6		46.7		46.5		40				24.3		27.1		33.2		33.1		28.9				8.37		9.22		13		12.9		10.9
										68.4
RFd12		63.4		54.7		68.8		67		45.6				45.1		38.4		52.6		49.4		48.7				18.6		15.7		14.8		17		19
RHy13		34.4		30.5		43.8		53.4		64				28.1		22.3		27.6		37.8		32.8				6.16		7.89		15.4		16		12.5
RWn12		54.6		51.6		58.2		59.6		42.2				52.1		43.6		50.5		49.8		52.9				2.39		7.49		8.98		9.23		10.5
13M257		39.4		31.1		43.6		46.6						31.2		23.3		37.3		39		33.6				7.89		7.54		6.3		7.16		8.35

## Sheet: Figure 5
	PD-1+ Total CD4+ Memory											T-bet+ Total CD4+ Memory											PD-1+ CD4+ TCMs											T-bet+ CD4+ TCMs											PD-1+ CD4+ TEMs
	d441pi Control	d441pi a4b7	d466pi Control	d466pi a4b7	d490pi Control	d490pi a4b7	d505pi control	d505pi a4b7	d518pi control	d518pi a4b7		d441pi Control	d441pi a4b7	d466pi Control	d466pi a4b7	d490pi Control	d490pi a4b7	d505pi control	d505pi a4b7	d518pi control	d518pi a4b7		d441pi Control	d441pi a4b7	d466pi Control	d466pi a4b7	d490pi Control	d490pi a4b7	d505pi control	d505pi a4b7	d518pi control	d518pi a4b7		d441pi Control	d441pi a4b7	d466pi Control	d466pi a4b7	d490pi Control	d490pi a4b7	d505pi control	d505pi a4b7	d518pi control	d518pi a4b7		d441pi Control	d441pi a4b7	d466pi Control	d466pi a4b7	d490pi Control
RFm12	33.4		32.5		45.1		44.4		43.3			8.17		19.9		18.4		17		5.19			27.4		26.9		25.7		34.9		37.1			3.02		11.6		11.5		7.62		4.75			57.6		57.6		58.6
14C002	30.3		34		47.2		52.5		49.4			11.4		22.5		21.6		54.5		7.36			23.7		26		28.1		33.6		40.9			2.8		8.99		7.79		13.1		3.31			39.2		46.1		50.8
14C141	53.9		40.6				40.1		67.9			8.1		5.36				10.7		6.45			38.4		31.4				57.8		53.8			4.49		3.55				7.59		6.6			71.8		70.8
11_32		30		32.8		51		52.2		47.4			6.01		17.4		9.77		7.71		5.38			24.2		27		35.4		41.4		38.8			2.53		11.7		8.88		5.68		6.68			41.4		47.2
14C066		36.9		37.6		43.2		45.6		49.7			16.2		25.2		17.6		17.7		5.21			30.3		28.1		34.7		37.7		43.2			5.08		14.3		14.7		16.4		4.76			59.1		69.4
14_134		28.5		28.4		44.5		47.9		45.1			12.5		18		13.8		8.17		5.12			22.9		24.6		27.7		34.6		41.1			2.72		10.5		9.16		4.34		4.84			42.7		53.5
RCr11	35.1		40.7		45		41.6		44.5			18		7.47		5.64		2.49		10.6			28.1		36.2		40.7		36.4		40			8.95		4.89		1.35		1.04		6.88			54.9		64.9		65
RI113	44.5		46		44.3		50.4		48			32.9		15.3		10.4		8.44		5			26.6		36.4		36.5		36.2		39.7			9.33		8.08		1.71		3.04		2.45			73.5		75.5		72.7
13C081	46.8		43		48.6		51.9		58.1			26.6		29.8		23.8		18.6		19.8			33.8		29.2		37.7		31.2		39.2			7.33		10.2		4.8		2.52		5.12			69.5		72.6		72
14C122	33.5		38.4		45.7		46.2		54.2			30		20.7		15.3		10.6		14.8			23.9		25.9		35.6		30.4		34			13.7		7.5		2.75		1.82		4.72			58.8		70.1		70.1
14C289	34.9		38.3		49.2		46.4		51.1			23.7		9.69		10		4.58		9.77			26.7		30.6		42.3		39.5		43.6			11.1		8.65		2.16		3.92		4.61			59.1		61		66.8
RFd12		44.3		49.6		40.9		49.1		45.4			6.85		0.89		5.67		5.62		16.2			37.9		37.5		35.9		42		38.6			3.9		0.96		4.94		2.68		5.39			60.4		80.5
RHy13		37.2		38.8		40.9		41.6		39.3			4.19		2.45		1.35		2.72		5.61			33		28.8		28.1		35		31			2.58		1.61		1.82		2.28		2.34			56.2		69.2
RWn12		29.9		25.4		24.8		30.1		31.6			2.56		0.73		1.26		3.3		6.11			28.7		20.8		21.1		21.5		27.3			2.98		0.89		2.54		3.75		4.31			53.4		52.2
13M257		31.1		37		36.4		37.2		33.6			4.9		5.79		2.64		12.5		13			27		28.2		32.6		30.8		29			2.95		2.88		3.55		7.65		8.67			47.3		69
[truncated: 15 more columns]

## Sheet: Figure 6
	Total CD4+ Cell DNA											IPDA
	Controls					Experimental						Controls					Experimental
	Day 420	Day 441	Day 464	Day 504		Day 420	Day 441	Day 464	Day 504			Day 420	Day 441	Day 464	Day 504		Day 420	Day 441	Day 464
RFm12	1445	1008	1220	608								1385	666	1062	373
14C289	2942	5348	2692	1636								2855	3247	1018	1015
13C081	1648	2018	1589									645	331	648	1790
14C002	1210	880	841	615								1066	796	573	483
RCr11	2505	1011	2452	1109								1847	726	1794	702
14C141	2853	1064	2567									2453	566	1760	1278
RI113	302	375	541									257	284	312	110
14C122	1492	244	949	3206								1257	233	736	550
RHy13						2027	4148	1758	1637								1090	496	828	1585
11_32						0		547									308	745	496
13M257						4206	1484	1338	3598								3317	597	994	723
14_134						519	880	429	426								497	429	392	348
14C066						1519	1555	1158	832								1333	1171	607	587
RWn12						2006		1746	1588								1797	533	1483	1219
RFd12						1645	1540	4879	5969								1212	1263	3429	4799

## Sheet: Figure 8
		Control									Experimental
	Firmicutes
	Baseline		46.476	52.15	32.783	29.916	35.286	30.477	43.162		38.741	40.73	54.983	29.783	49.685	32.713	38.997
	Day 36	38.138	42.394	36.076	30.093	40.728	47.631	33.399	38.177		33.196	40.178	45.826	35.409	52.582	42.265	38.667
	Day 440	39.393	30.073	39.824	32.65	35.938	46.29	31.843	35.656		42.187	50.969	51.482	29.794	45.174	38.18	41.63
	Day 505	39.59	35.082	30.414	35.804	30.722	34.991	31.59	32.61		42.1	35.409	57.553	41.852	53.278	44.671	43.193
	Day 520	46.249	35.253	42.654	33.667	30.321	40.205	35.294	36.618		46.062	37.834	68.668	32.166	42.951	50.014	49.071
	Spirochaetes
	Baseline		5.582	10.986	3.164	9.911	6.943	8.284	1.489		1.277	5.045	3.188	3.753	2.816	16.197	5.539
	Day 36	7.735	11.324	11.968	3.764	3.894	6.013	13.136	7.67		1.161	9.062	4.14	2.905	6.824	4.368	3.151
	Day 440	9.823	2.679	11.437	4.048	8.851	3.91	7.133	5.388		1.022	8.411	9.103	4.891	3.219	12.732	3.707
	Day 505	10.461	1.844	8.683	6.557	12.219	11.699	5.703	4.67		1.138	2.62	5.018	2.677	3.976	7.062	1.17
	Day 520	5.748	2.459	9.54	3.071	14.244	1.17	5.083	8.297		3.819	1.527	3.082	2.157	9.573	4.954	0.364
	Proteobacteria
	Baseline		6.663	1.351	5.519	5.232	4.395	10.483	2.309		4.564	2.095	2.089	7.463	2.379	3.293	4.591
	Day 36	8.085	3.098	1.897	6.427	4.873	3.166	4.132	2.944		3.377	12.066	3.831	3.147	9.228	2.327	3.664
	Day 440	6.795	4.387	2.558	6.146	7.024	2.244	2.758	2.86		2.014	7.063	1.587	4.682	1.909	2.841	1.955
	Day 505	3.731	2.946	2.936	4.409	6.975	5.148	5.79	3.032		2.782	3.824	1.27	4.019	1.175	2.628	1.972
	Day 520	6.118	5.453	1.995	6.929	5.645	1.004	3.487	1.787		4.864	6.176	1.155	4.281	1.949	2.789	1.334
	Firmicutes: Bacteroidetes
	Baseline		1.24848	1.6434	0.59397	0.601375	0.695839	0.698533	0.852903		0.727012	0.826016	1.62134	0.540046	1.19046	0.737494	0.90773
	Day 36	1.04063	1.04088	0.774845	0.526239	0.876512	1.2032	0.79184	0.777726		0.548676	1.13874	1.05895	0.622488	1.84979	0.865536	0.778713
	Day 440	1.02378	0.493421	0.92601	0.604719	0.877285	1.05577	0.609797	0.679343		0.802171	1.78482	1.45532	0.513566	0.948595	0.973905	0.843686
	Day 505	0.993974	0.600431	0.554363	0.707785	0.684735	0.80038	0.608202	0.578232		0.819592	0.780415	1.75434	0.970751	1.36035	1.07148	0.835713
	Day 520	1.22239	0.67972	1.01702	0.615856	0.712999	0.711832	0.709684	0.719439		1.11774	0.724664	2.82701	0.564682	1.03877	1.27639	1.03279
	Prevotellaceae
	Baseline		23.153	22.808	36.4	15.426	36.593	27.379	41.879		43.082	30.557	14.247	31.217	23.046	15.767	23.211
	Day 36	20.493	30.066	35.031	47.691	26.434	23.215	17.781	38.211		49.314	15.494	32.338	40.813	20.428	37.683	24.507
	Day 440	21.026	50.428	29.241	47.489	20.599	30.304	32.223	38.152		43.698	20.35	24.07	49.036	36.925	17.505	24.103
	Day 505	27.923	47.217	44.797	41.972	21.204	21.304	39.235	43.818		36.183	29.716	22.567	30.216	30.137	29.415	39.782
	Day 520	23.911	36.183	32.776	45.934	13.607	49.084	31.939	35.26		23.544	42.425	15.66	32.425	34.329	25.243	41.264
	Lactobacillaceae
	Baseline		3.993	33.158	4.62	0.377	1.093	0.17	7.691		1.799	4.904	3.411	1.433	12.018	0.347	2.908
	Day 36	0.166	8.49	4.585	0.933	8.304	7.45	2.834	3.251		2.781	3.62	2.356	2.019	6.792	0.361	0.605
	Day 440	0.36	2.348	17.032	4.522	0.406	0.127	3.528	3.185		4.591	8.117	3.751	6.85	6.582	6.274	0.508
	Day 505	0.174	2.066	4.762	5.971	0.331	3.271	1.19	1.084		7.123	2.688	6.832	5.778	18.742	8.133	9.097
	Day 520	4.442	2.988	7.739	6.297	0.381	0.144	1.78	7.587		1.505	3.473	7.206	2.978	13.153	2.94	7.843
	Succinivibrionaceae
	Baseline		0.42	0.157	0.207	0.195	0.183	4.135	0.076		0.781	0.335	0.091	0.106	0.029	0.079	0.168
	Day 36	5.116	0.091	0.198	0.125	0.178	0.033	0.873	0.055		0.476	0.225	0.226	0.04	0.106	0.346	0.074
	Day 440	0.208	0.99	0.279	0.972	0.895	0.078	0.289	0.343		0.127	0.201	0.023	0.711	0.074	0.092	0.173
	Day 505	0.3	0.157	1.061	0.199	1.939	0.036	1.324	0.506		0.16	0.134	0.073	0.183	0.052	0.095	0.472
	Day 520	0.47	0.23	0.399	0.442	0.207	0.374	0.758	0.24		0.431	0.106	0.211	0.234	0.04	0.048	0.182
	Lactobacillus
	Baseline		3.974	32.968	4.591	0.371	1.09	0.167	7.674		1.794	4.884	3.393	1.423	11.979	0.34	2.852
	Day 36	0.158	8.454	4.57	0.922	8.275	7.434	2.827	3.241		2.769	3.599	2.344	2.013	6.778	0.359	0.577
	Day 440	0.351	2.341	16.955	4.492	0.402	0.118	3.503	3.162		4.574	8.092	3.746	6.813	6.565	6.242	0.494
	Day 505	0.161	2.062	4.74	5.895	0.326	3.264	1.178	1.075		7.097	2.621	6.821	5.595	18.672	8.097	9.083
	Day 520	4.419	2.963	7.701	6.275	0.376	0.139	1.77	7.557		1.494	3.457	7.183	2.961	13.11	2.924	7.823
	Intestimonas
	Baseline		2.386	1.062	1.787	2.029	2.038	1.69	1.317		1.392	2.678	3.967	1.534	2.943	1.797	1.51
	Day 36	1.95	2.108	1.156	0.63	2.353	2.851	1.861	0.861		1.597	2.434	1.925	1.932	3.293	1.643	2.579
	Day 440	2.606	0.535	1.319	0.657	2.088	1.762	1.587	0.85		1.538	1.42	4.356	0.981	2.362	2.001	3.587
	Day 505	1.94	0.625	0.88	0.853	1.47	1.835	1.282	0.899		1.865	1.277	3.693	1.763	1.958	1.666	2.126
	Day 520	2.262	1.24	1.832	0.555	1.773	0.394	1.601	0.726		3.526	1.14	6.042	2.438	1.832	2.091	1.027
	Roseburia
	Baseline		1.028	0.174	1.547	0.089	1.341	0.505	0.062		3.125	0.816	0.206	1.061	1.249	0.424	0.504
	Day 36	0.966	1.036	2.016	3.235	0.739	0.998	0.126	2.015		1.718	0.785	2.341	3.227	1.86	6.815	0.595
	Day 440	0.894	6.839	1.142	6.449	0.232	0.137	0.422	1.603		3.28	1.914	0.329	2.801	1.055	0.886	0.439
	Day 505	0.927	4.478	0.401	2.611	0.384	0.262	1.57	0.42		3.787	1.546	0.524	0.73	1.032	1.068	1.963
	Day 520	1.047	3.32	0.92	2.583	0.101	0.911	0.437	1.626		0.857	1.8	0.42	3.064	0.757	1.336	4.84

## Sheet: Fig S1
	11_32	14C066	14_134	14_13	RFd12	RHy13	RWn12	13M257	11_32	14C066	14_134	14_13	RFd12	RHy13	RWn12
Day 441	8.62	8.44	12.77	8.75	7.98	5.84	6.95	7.56	8.4	7.34	7.35	7.95*	7.52	7.53	9.34
Day 464	8.62	8.09	11.26	8.75	8.3	5.68	6.8	7.47	8.56	7.1	7.32	7.85*	7.38	7.46	9.3
Day 490	8.87	8.1	10.73	8.36	8.18	5.86	6.79	7.17	8.37	7.46	7.39	7.5*	7.49	7.62	9.36
Day 504	8.9	8.08	10.24	8.28	8.24	5.95	6.78	7.16	7.67	7.19	6.53	7.01*	7.5	7.53	9.34
Day 14 ATI	9.01	7.98	10.11	8.24	8.09	6.1	6.85	6.88	7.5	7.3	6.27	6.4*	7.71	7.45	9.22

## Sheet: Fig S3
	CD16+CD14-					CD16+CD14+					CD16-CD14+
	Day 441 Controls	Day 14 ATI Controls	Day 441 IL-21 + Anti-a4b7	Day 14 ATI IL-21 + Anti-a4b7		Day 441 Controls	Day 14 ATI Controls	Day 441 IL-21 + Anti-a4b7	Day 14 ATI IL-21 + Anti-a4b7		Day 441 Controls	Day 14 ATI Controls	Day 441 IL-21 + Anti-a4b7	Day 14 ATI IL-21 + Anti-a4b7
PBMC_RFm12_026.fcs	8.01	10.9				10.8	21.4				74.1	62.1
PBMC_14C002_025.fcs	6.58	15.2				10.1	16.9				74.2	53.8
PBMC_14C141_028.fcs	13.4	27.2				6.94	10.1				65.5	53.1
PBMC_11_32_022.fcs			8.25	13				11.6	11.4				73.5	43
PBMC_14C066_023.fcs			12.2	9.11				13.4	5.19				68.9	78.7
PBMC_14_134_024.fcs			9.26	4.75				6.62	9.97				81.5	81.1
PBMC_RCr11_029.fcs	21.1	29.3				10.9	6.22				62.3	55.8
PBMC_RI113_025.fcs	9.06	13.6				6.38	10.8				77.6	69.2
PBMC_13C081_023.fcs	16.4	36.1				10.1	19.4				55.6	29.3
PBMC_14C122_030.fcs	5.73	24.8				1.64	4.54				82.8	57.8
PBMC_14C289_026.fcs	13.4	15.6				4.18	5.78				69.7	63.4
PBMC_RFd12_029.fcs			19.3	24.4				4.42	7.89				67.4	58.5
PBMC_RHy13_030.fcs			10.7	19.9				8.38	15.3				69.3	56.6
PBMC_RWn12_025.fcs			37.4	25.8				11.6	12.1				38.5	52.6
PBMC_13M257_024.fcs			4.85	14.7				4.15	5.92				66.1	53.9

## Sheet: Fig S5
CD4 Total Memory a4b7+
	d441pi Control	d466pi Control	d490pi Control	d505pi control	d518pi control	d441pi a4b7	d466pi a4b7	d490pi a4b7	d505pi a4b7	d518pi a4b7
RFm12	55.2	59.1	60.7	55.3	59.9
14C002	43.5	45.6	51.6	55.3	48.9
14C141	17.9	7.07		31.3	35.7
11_32						45.9	3.02	6.92	8.1	0.85
14C066						59.4	2.53	2.75	1.4	0.22
14_134						42.1	3.67	4.02	0.35	2.36
RCr11	34.7	38.9	31.1	32.1	31.4
RI113	32.1	29.9	29.2	31	27.4
13C081	27.4	24.3	23.4	27.7	21.7
14C122	33.3	33.1	34.4	37.4	33
14C289	30	23.7	27.3	25.5	27.8
14_13						28.6	0.31	1.36	9.2	10.4
RFd12						26.1	1.44	1.91	0.026	2.01
RHy13						34.3	0.59	4.43	0.081	0.49
RWn12						38.4	0.11	0.76	0.24	0.73
13M257						26.6	0.24	0.83	0.43	0.38

## Sheet: Fig S6
	Freq of CD8 T-bet+											Freq of CD8 PD-1+											CD8 Total Memory T-bet											Freq Total Memory PD-1											Freq of CD8 CM T-bet
	d441pi Control	d466pi Control	d490pi Control	d505pi control	d518pi control	d441pi a4b7	d466pi a4b7	d490pi a4b7	d505pi a4b7	d518pi a4b7		d441pi Control	d466pi Control	d490pi Control	d505pi control	d518pi control	d441pi a4b7	d466pi a4b7	d490pi a4b7	d505pi a4b7	d518pi a4b7		d441pi Control	d466pi Control	d490pi Control	d505pi control	d518pi control	d441pi a4b7	d466pi a4b7	d490pi a4b7	d505pi a4b7	d518pi a4b7		d441pi Control	d466pi Control	d490pi Control	d505pi control	d518pi control	d441pi a4b7	d466pi a4b7	d490pi a4b7	d505pi a4b7	d518pi a4b7		d441pi Control	d466pi Control	d490pi Control	d505pi control	d518pi control
RFm12	26.3	20.4	45.9	47.1	16.3							36.6	33.3	37.2	43	38.5							46.1	32.9	78		29.5							14.4	53.5	51.4	56.4	65.5							16.2	31.7	38.6	33.4	13.8
14C002	29.3	13.2	73.1	73.5	19.4							45	39.9	50.7	59.9	47.8							36.5	39.8	66.1	78.3	22.1							48.3	40.6	48.3	63.5	49.9							7.1	20.6	21.6	28.9	9.3
14C141	24.3	16.4		28.7	24.4							41.4	29.7		67.4	66.4							33.7	26.7		38.8	29.2							54.1	42.9		67.2	75.6							11.2	9.6		17.4	14.1
11_32						28.2	22.8	66.8	34.9	27.3							52.1	39.5	52.6	50.6	61.1							30.1	33.9	63.1	41.9	30.8							56.5	43.3	59.2	54.8	64.5
14C066						25.4	17.6	44.6	35.5	30.5							41.2	34	31.9	53.6	41.7							44.2	30	54.4	71.7	45.8							57.4	49.2	60.4	61	61.5
14_134						21	17.1	35.8	24.7	7.56							36	28.4	29.5	29.6	17.5							31.8	43.7	51.7	44.6	21.2							58.5	48	54.6	46.3	49.3
RCr11	44.3	29.6	26.8	12.7	22.8							36.3	28.7	29.9	43.7	37.6							70.8	52.7	42	20.4	34.8							50	54.9	59.7	66.8	63.3							31.1	12.6	9.7	11.2	14.4
RI113	39.9	36.4	27.9	7.53	21							37.7	39.7	30	43.3	41.1							75.6	65.9	48.9	18.1	32.8							65.7	67.1	62.8	73.6	68.7							32.6	19.7	13.8	8.87	11.8
13C081	37.5	58.3	48.2	26.2	37.7							60.7	56	55.1	59.9	59.7							55.4	72.8	55.8	32.8	47.5							75.4	66.8	66.7	73.5	77							36.4	30.4	26.7	17.3	24.2
14C122	31.9	31.3	28.1	10.7	20							27.9	34.2	30.5	38.8	45.3							64	56.8	44.2	21.6	35.1							51.2	55.8	57.4	62.7	73.2							38.3	21	21.3	6.08	6.88
14C289	21.1	13.1	26.5	6.9	14.8							18.8	16.2	31.6	35.5	30.5							52.2	28.9	39.3	13.1	27.8							40.4	40	53.4	53.4	50							30.1	14.6	21.5	4.66	8.76
14_13						15.7	27.9	30.2	14.6	20.6							31.7	18.8	28.2	34.4	26							40.2	55.5	50.7	26.1	49.7							54.9	37.7	49.6	55.5	55.6
RFd12						30.8	12.1	19.2	17.7	58							23.1	45.8	30.6	29.6	43.6							34.4	19.4	25.1	21.7	68.7							25.8	60.3	35	37.6	47.8
RHy13						19.2	13.5	11.5	15.5	33							33	31.1	30.6	34.7	36.1							27.1	21.4	16.5	18.6	40.4							46.4	46.3	39.1	40.8	41.9
RWn12						13.5	9.32	12.7	17.2	34.2							40.7	33.7	37.2	32.8	43							22.2	18.9	17.9	22.6	44.7							67.4	60	57.1	48.3	56.5
13M257						12.9	26.5	21	26	53.1							27	50.8	23.2	28.7	47.7							25	39.9	35.5	49.5	71.3							43.8	70.6	40.5	48.3	64.8
[truncated: 35 more columns]

[truncated: 6 more sheets: Fig S7, Fig S8, Fig S9, Fig S10, Fig S11, Fig S12]
